# Supplementary material for: Characterization of the interplay between DNA repair and CRISPR/Cas9-induced DNA lesions at an endogenous locus
Source: Nat Commun. 2017 Jan 9;8:13905. doi: 10.1038/ncomms13905 (PMC5227551; doi:10.1038/ncomms13905)
Supplement: Supplementary Data 1 — This dataset lists the primers used for performing the second round of PCR for MiSeq library preparation. [file ncomms13905-s2.xlsx]

## Sheet: Sheet1
Supplementary Data 1. MiSeq Round 2 PCR primers with Barcodes (lowercase italicized)	Orientation
Primer Sequence
AATGATACGGCGACCACCGAGATCTACACTCTTTCCCTACACGACGCTCTTCCGATCTttcagAAGTAGAGCCATCTCATCCCTGCGTGTCTCC	Forward
AATGATACGGCGACCACCGAGATCTACACTCTTTCCCTACACGACGCTCTTCCGATCTattcagCATGCTTACCATCTCATCCCTGCGTGTCTCC	Forward
AATGATACGGCGACCACCGAGATCTACACTCTTTCCCTACACGACGCTCTTCCGATCTgattcagGCACATCTCCATCTCATCCCTGCGTGTCTCC	Forward
AATGATACGGCGACCACCGAGATCTACACTCTTTCCCTACACGACGCTCTTCCGATCTcgattcagTGCTCGACCCATCTCATCCCTGCGTGTCTCC	Forward
AATGATACGGCGACCACCGAGATCTACACTCTTTCCCTACACGACGCTCTTCCGATCTtcgattcagAGCAATTCCCATCTCATCCCTGCGTGTCTCC	Forward
AATGATACGGCGACCACCGAGATCTACACTCTTTCCCTACACGACGCTCTTCCGATCTatcgattcagAGTTGCTTCCATCTCATCCCTGCGTGTCTCC	Forward
AATGATACGGCGACCACCGAGATCTACACTCTTTCCCTACACGACGCTCTTCCGATCTgatcgattcagCCAGTTAGCCATCTCATCCCTGCGTGTCTCC	Forward
AATGATACGGCGACCACCGAGATCTACACTCTTTCCCTACACGACGCTCTTCCGATCTcgatcgattcagTTGAGCCTCCATCTCATCCCTGCGTGTCTCC	Forward
AATGATACGGCGACCACCGAGATCTACACTCTTTCCCTACACGACGCTCTTCCGATCTacgatcgattcagACACGATCCCATCTCATCCCTGCGTGTCTCC	Forward
AATGATACGGCGACCACCGAGATCTACACTCTTTCCCTACACGACGCTCTTCCGATCTttcagGGTCCAGACCATCTCATCCCTGCGTGTCTCC	Forward
AATGATACGGCGACCACCGAGATCTACACTCTTTCCCTACACGACGCTCTTCCGATCTattcagGTATAACACCATCTCATCCCTGCGTGTCTCC	Forward
AATGATACGGCGACCACCGAGATCTACACTCTTTCCCTACACGACGCTCTTCCGATCTgattcagTTCGCTGACCATCTCATCCCTGCGTGTCTCC	Forward
AATGATACGGCGACCACCGAGATCTACACTCTTTCCCTACACGACGCTCTTCCGATCTcgattcagAACTTGACCCATCTCATCCCTGCGTGTCTCC	Forward
AATGATACGGCGACCACCGAGATCTACACTCTTTCCCTACACGACGCTCTTCCGATCTtcgattcagCACATCCTCCATCTCATCCCTGCGTGTCTCC	Forward
AATGATACGGCGACCACCGAGATCTACACTCTTTCCCTACACGACGCTCTTCCGATCTatcgattcagTCGGAATGCCATCTCATCCCTGCGTGTCTCC	Forward
AATGATACGGCGACCACCGAGATCTACACTCTTTCCCTACACGACGCTCTTCCGATCTgatcgattcagAACGCATTCCATCTCATCCCTGCGTGTCTCC	Forward
AATGATACGGCGACCACCGAGATCTACACTCTTTCCCTACACGACGCTCTTCCGATCTcgatcgattcagCGCGCGGTCCATCTCATCCCTGCGTGTCTCC	Forward
AATGATACGGCGACCACCGAGATCTACACTCTTTCCCTACACGACGCTCTTCCGATCTacgatcgattcagTCTGGCGACCATCTCATCCCTGCGTGTCTCC	Forward
AATGATACGGCGACCACCGAGATCTACACTCTTTCCCTACACGACGCTCTTCCGATCTttcagCATAGCGACCATCTCATCCCTGCGTGTCTCC	Forward
AATGATACGGCGACCACCGAGATCTACACTCTTTCCCTACACGACGCTCTTCCGATCTattcagCAGGAGCCCCATCTCATCCCTGCGTGTCTCC	Forward
AATGATACGGCGACCACCGAGATCTACACTCTTTCCCTACACGACGCTCTTCCGATCTgattcagTGTCGGATCCATCTCATCCCTGCGTGTCTCC	Forward
AATGATACGGCGACCACCGAGATCTACACTCTTTCCCTACACGACGCTCTTCCGATCTcgattcagATTATGTTCCATCTCATCCCTGCGTGTCTCC	Forward
AATGATACGGCGACCACCGAGATCTACACTCTTTCCCTACACGACGCTCTTCCGATCTtcgattcagCCTACCATCCATCTCATCCCTGCGTGTCTCC	Forward
AATGATACGGCGACCACCGAGATCTACACTCTTTCCCTACACGACGCTCTTCCGATCTatcgattcagTACTTAGCCCATCTCATCCCTGCGTGTCTCC	Forward
CAAGCAGAAGACGGCATACGAGATCATGATCGGTGACTGGAGTTCAGACGTGTGCTCTTCCGATCTttcagCATGATCGCCTCTCTATGGGCAGTCGGTGATg	Reverse
CAAGCAGAAGACGGCATACGAGATAGGATCTAGTGACTGGAGTTCAGACGTGTGCTCTTCCGATCTattcagAGGATCTACCTCTCTATGGGCAGTCGGTGATg	Reverse
CAAGCAGAAGACGGCATACGAGATGACAGTAAGTGACTGGAGTTCAGACGTGTGCTCTTCCGATCTgattcagGACAGTAACCTCTCTATGGGCAGTCGGTGATg	Reverse
CAAGCAGAAGACGGCATACGAGATCCTATGCCGTGACTGGAGTTCAGACGTGTGCTCTTCCGATCTcgattcagCCTATGCCCCTCTCTATGGGCAGTCGGTGATg	Reverse
CAAGCAGAAGACGGCATACGAGATTCGCCTTGGTGACTGGAGTTCAGACGTGTGCTCTTCCGATCTtcgattcagTCGCCTTGCCTCTCTATGGGCAGTCGGTGATg	Reverse
CAAGCAGAAGACGGCATACGAGATATAGCGTCGTGACTGGAGTTCAGACGTGTGCTCTTCCGATCTatcgattcagATAGCGTCCCTCTCTATGGGCAGTCGGTGATg	Reverse
CAAGCAGAAGACGGCATACGAGATGAAGAAGTGTGACTGGAGTTCAGACGTGTGCTCTTCCGATCTgatcgattcagGAAGAAGTCCTCTCTATGGGCAGTCGGTGATg	Reverse
CAAGCAGAAGACGGCATACGAGATATTCTAGGGTGACTGGAGTTCAGACGTGTGCTCTTCCGATCTcgatcgattcagATTCTAGGCCTCTCTATGGGCAGTCGGTGATg	Reverse
CAAGCAGAAGACGGCATACGAGATCGTTACCAGTGACTGGAGTTCAGACGTGTGCTCTTCCGATCTacgatcgattcagCGTTACCACCTCTCTATGGGCAGTCGGTGATg	Reverse
CAAGCAGAAGACGGCATACGAGATGTCTGATGGTGACTGGAGTTCAGACGTGTGCTCTTCCGATCTttcagGTCTGATGCCTCTCTATGGGCAGTCGGTGATg	Reverse
CAAGCAGAAGACGGCATACGAGATTTACGCACGTGACTGGAGTTCAGACGTGTGCTCTTCCGATCTattcagTTACGCACCCTCTCTATGGGCAGTCGGTGATg	Reverse
CAAGCAGAAGACGGCATACGAGATTTGAATAGGTGACTGGAGTTCAGACGTGTGCTCTTCCGATCTgattcagTTGAATAGCCTCTCTATGGGCAGTCGGTGATg	Reverse
CAAGCAGAAGACGGCATACGAGATTCCTTGGTGTGACTGGAGTTCAGACGTGTGCTCTTCCGATCTcgattcagTCCTTGGTCCTCTCTATGGGCAGTCGGTGATg	Reverse
CAAGCAGAAGACGGCATACGAGATACAGGTATGTGACTGGAGTTCAGACGTGTGCTCTTCCGATCTtcgattcagACAGGTATCCTCTCTATGGGCAGTCGGTGATg	Reverse
CAAGCAGAAGACGGCATACGAGATAGGTAAGGGTGACTGGAGTTCAGACGTGTGCTCTTCCGATCTatcgattcagAGGTAAGGCCTCTCTATGGGCAGTCGGTGATg	Reverse
CAAGCAGAAGACGGCATACGAGATAACAATGGGTGACTGGAGTTCAGACGTGTGCTCTTCCGATCTgatcgattcagAACAATGGCCTCTCTATGGGCAGTCGGTGATg	Reverse
CAAGCAGAAGACGGCATACGAGATACTGTATCGTGACTGGAGTTCAGACGTGTGCTCTTCCGATCTcgatcgattcagACTGTATCCCTCTCTATGGGCAGTCGGTGATg	Reverse
CAAGCAGAAGACGGCATACGAGATAGGTCGCAGTGACTGGAGTTCAGACGTGTGCTCTTCCGATCTacgatcgattcagAGGTCGCACCTCTCTATGGGCAGTCGGTGATg	Reverse
CAAGCAGAAGACGGCATACGAGATAGGTTATCGTGACTGGAGTTCAGACGTGTGCTCTTCCGATCTttcagAGGTTATCCCTCTCTATGGGCAGTCGGTGATg	Reverse
CAAGCAGAAGACGGCATACGAGATCAACTCTCGTGACTGGAGTTCAGACGTGTGCTCTTCCGATCTattcagCAACTCTCCCTCTCTATGGGCAGTCGGTGATg	Reverse
CAAGCAGAAGACGGCATACGAGATCCAACATTGTGACTGGAGTTCAGACGTGTGCTCTTCCGATCTgattcagCCAACATTCCTCTCTATGGGCAGTCGGTGATg	Reverse
CAAGCAGAAGACGGCATACGAGATCTAACTCGGTGACTGGAGTTCAGACGTGTGCTCTTCCGATCTcgattcagCTAACTCGCCTCTCTATGGGCAGTCGGTGATg	Reverse
CAAGCAGAAGACGGCATACGAGATATTCCTCTGTGACTGGAGTTCAGACGTGTGCTCTTCCGATCTtcgattcagATTCCTCTCCTCTCTATGGGCAGTCGGTGATg	Reverse
CAAGCAGAAGACGGCATACGAGATCTACCAGGGTGACTGGAGTTCAGACGTGTGCTCTTCCGATCTatcgattcagCTACCAGGCCTCTCTATGGGCAGTCGGTGATg	Reverse
